# Supplementary material for: Bcl-xL Is a Key Mediator of Apoptosis Following KRASG12C Inhibition in KRASG12C-mutant Colorectal Cancer
Source: Mol Cancer Ther. 2022 Oct 22;22(1):135–49. doi: 10.1158/1535-7163.MCT-22-0301 (PMC9808374; doi:10.1158/1535-7163.MCT-22-0301)
Supplement: Supplementary Data 1 — antibodies [file mct-22-0301_supplementary_data_1_suppsd1.xlsx]

## Sheet: S Table 1
Antibody	Supplier	Product code	Animal	Dilution
Anti-mouse HRP	Cell Signalling Technology	7076	Horse	1: 2000
Anti-Rabbit HRP	Cell Signalling Technology	7074	Goat	1: 2000
Bad	Cell Signalling Technology	9239	Rabbit	1: 1000
Bax	Cell Signalling Technology	5023	Rabbit	1: 1000
Bcl-2	Cell Signalling Technology	2872	Rabbit	1: 1000
Bid	Cell Signalling Technology	2002	Rabbit	1: 1000
Bak	Cell Signalling Technology	12105	Rabbit	1: 1000
Bim	Cell Signalling Technology	2933	Rabbit	1: 1000
Bcl-xL (54H6)	Cell Signalling Technology	2764	Rabbit	1: 1000
Cleaved Caspase-3	Cell Signalling Technology	9661	Rabbit	1: 500
Caspase-8 (12F5)	Enzo	ALX-804-242-C100	Mouse	1: 2000
Caspase-9	Cell Signalling Technology	9502	Rabbit	1: 1000
Mcl-1	BD Transduction	559027	Mouse	1: 1000
PARP	Cell Signalling Technology	9542	Rabbit	1: 2000
KRAS	LS-Biosciences	LS-C175665	Mouse	1: 2000
pEGFR (Tyr1068)	Sigma-Aldrich	324867	Rabbit	1: 1000
EGFR	BD Transduction	89414	Mouse	1: 1000
pERK1/2 (Thr202/Tyr204)	Cell Signalling Technology	9101	Rabbit	1: 1000
ERK1/2	Cell Signalling Technology	9102	Rabbit	1: 1000
pMEK1/2 (Ser217/221)	Cell Signalling Technology	9154	Rabbit	1: 1000
MEK1/2	Cell Signalling Technology	9122	Rabbit	1: 1000
pS6 (Ser235/236)	Cell Signalling Technology	4857	Rabbit	1: 1000
S6	Cell Signalling Technology	2317	Mouse	1: 1000
pAKT (Ser 473)	Cell Signalling Technology	4060	Rabbit	1: 1000
AKT	Cell Signalling Technology	9272	Rabbit	1: 1000
pMET (Tyr1234/1235)	Cell Signalling Technology	3077	Rabbit	1: 1000
MET	Cell Signalling Technology	8198	Rabbit	1: 1000
pEphA2 (Ser897)	Cell Signalling Technology	6347	Rabbit	1: 1000
pEphA2 (Tyr588)	Cell Signalling Technology	12677	Rabbit	1: 1000
pEphA2(Tyr772)	Cell Signalling Technology	8244	Rabbit	1: 1000
EphA2	Cell Signalling Technology	12927	Mouse	1: 1000
FLAG (M2) HRP	Sigma	A8592	Mouse	1: 10,000
Myc-Tag (71D10)	Cell Signalling Technology	2278	Rabbit	1: 1000
β-actin (AC-74)	Sigma	A2228	Mouse	1: 10,000
All antibodies were made up in 5% milk (Marvel,UK)/PBS-Tween
