# Supplementary material for: Bcl-xL Is a Key Mediator of Apoptosis Following KRASG12C Inhibition in KRASG12C-mutant Colorectal Cancer
Source: Mol Cancer Ther. 2022 Oct 22;22(1):135–49. doi: 10.1158/1535-7163.MCT-22-0301 (PMC9808374; doi:10.1158/1535-7163.MCT-22-0301)
Supplement: Supplementary Data 2 — concentrations of drugs [file mct-22-0301_supplementary_data_2_suppsd2.xlsx]

## Sheet: S Table 2
Product Name	Pathway	Target	Concentration (µM)	Stock concentration (µM)
ABT-737	Apoptosis/cell death	Bcl-2,Autophagy	0.5, 1, 2	10mM
Saracatinib (AZD0530)	Angiogenesis/ Src inhibitor	Src	0.25, 0.5, 1	10mM
Vorinostat (SAHA, MK0683)	Epigenetics	Autophagy,HDAC	0.5, 1, 2	10mM
Entinostat (MS-275)	Epigenetics	HDAC	0.5, 1, 2.5	10mM
Olaparib (AZD2281, Ku-0059436)	DNA damage	PARP	1, 2, 3	10mM
Nutlin-3	MDM2 antagonist/ p53/apoptosis	E3 Ligase ,Mdm2	1, 5, 10	10mM
Vismodegib (GDC-0449)	Wnt signalling pathway	Hedgehog/Smoothened	1, 5, 10	10mM
Alisertib (MLN8237)	Cell cycle	Aurora Kinase	0.03, 0.125, 0.5	10mM
Barasertib (AZD1152-HQPA)	Cell cycle	Aurora Kinase	0.02, 0.1, 0.5	10mM
Roscovitine (Seliciclib,CYC202)	Cell cycle	CDK	2.5, 5, 10	10mM
Ganetespib (STA-9090)	cytoskeletal signalling/ HSP90 inhibitor	HSP (e.g. HSP90)	0.25, 0.5, 1	10mM
BIBR 1532	DNA damage	Telomerase	5, 10, 20	10mM
Epothilone A	cytoskeletal signalling	Microtubule Associated	0.002, 0.02, 0.2	10mM
AZD7762	cell cycle	Chk	0.125, 0.25, 0.5	10mM
Ixazomib (MLN2238)	proteosome inhibitor	Proteasome	0.1, 0.25, 0.5	10mM
Degrasyn (WP1130)	proteosome inhibitor	Bcr-Abl,DUB	1, 1.5, 2	10mM
Rosiglitazone	Metabolism	PPAR	0.1, 1, 10	10mM
AT406 (SM-406)	Cell death/IAP	E3 Ligase ,IAP	1, 2.5, 5	10mM
I-BET151 (GSK1210151A)	Epigenetics	Epigenetic Reader Do	0.5, 1, 2	10mM
Sirtinol	Epigenetics	Sirtuin	5, 10, 20	10mM
Carfilzomib (PR-171)	proteosome inhibitor	Proteasome	0.01, 0.02, 0.04	10mM
IMD 0354	NF-kB	IκB/IKK	0.5, 1, 2.5	10mM
Salubrinal	ER stress/ UPR	PERK	5, 10, 20	10mM
JNK-IN-8	MAPK pathway	JNK	1, 3, 5	10mM
Birinapant	IAP inhibitor/cell death	IAP	0.1, 1, 10	10mM
RG-7112	Apoptosis/Mdm2 inhibitor	Mdm2	0.1, 1, 2.5	10mM
AZD1208	JAK/STAT	Pim	1, 3, 5	10mM
UNC1999	Epigenetics	Histone Methyltransferase	1, 2, 3	10mM
Tasisulam	caspase activator/cell death/	Caspase	1, 3, 10	10mM
TH287	DNA damage	MTH1	0.5, 1, 3	10mM
AZD6738	DNA damage	ATM/ATR	0.5, 1, 3	10mM
Venetoclax (ABT-199, GDC-0199)	Apoptosis	Bcl-2	0.5, 1, 3	10mM
Sabutoclax	Apoptosis	Bcl-2, Bcl-xl, Mcl-1, Bfl-1	0.25, 1, 2.5	10mM
CB-5083	Transmembrane transporters	ATPase	0.25, 0.5, 1	10mM
AZD1390	DNA damage	ATM/ATR	0.01, 0.1, 0.3	10mM
Palbociclib (PD-0332991) HCl	Cell cycle inhibitor	CDK	0.5, 1, 2.5	10mM
CX-5461	DNA damage	DNA/RNA Synthesis	0.1, 0.3, 1	2mM
NU7026	DNA damage	DNA-PK	2, 5, 10	2mM
Palifosfamide	DNA damage		1, 2.5, 5	10mM
EPZ5676	Epigenetics	DOT1L histone methyltransferase	0.5, 1, 3	10mM
AZD5991	Cell death- Mcl-1 inhibitor	Bcl2	0.25, 1, 2.5	10mM
AZD4573	Cell cycle	CDK9	0.1, 0.3, 1	10mM
Durvalumab	Immunology & Inflammation	PDL1	0.2, 2, 20	10mM
ONC206	ER stress/ UPR	DRD2	0.25, 0.5, 1	10mM
iz-TRAIL	Cell death	DR4/5	0.5, 1, 2ng/ml	1.93mg/ml
